# Supplementary material for: Amino Acid Absorption Profiles in Growing Pigs Fed Different Protein Sources
Source: Animals (Basel). 2021 Jun 10;11(6):1740. doi: 10.3390/ani11061740 (PMC8246322; doi:10.3390/ani11061740)
Supplement: Supplementary file 1 [file animals-11-01740-s001.zip]

Archive with 1 entries (1 files):
- animals-1235714-supplementary.pdf
